# Supplementary material for: Developmental Robustness: The Haltere Case in Drosophila
Source: Front Cell Dev Biol. 2021 Jul 23;9:713282. doi: 10.3389/fcell.2021.713282 (PMC8343187; doi:10.3389/fcell.2021.713282)
Supplement: Supplementary Table 1 — Full list of the candidate genes tested in the RNAi screen. The type of DNA-binding domain (DBD) and Bloomington RNAi line number are indicated. Boxes highlighted in yellow and orange denote genes that affect haltere formation in the wild type or sensitized background, respectively. Expression levels of each tested candidate gene analyzed from RNA-seq data are given in the standard RPKM (reads per kilobase per million) unit in the wing and haltere discs. [file Table_1.XLSX]

## Sheet: all
RNAi gene	DNA binding domain	Bloomington Stock number	RPKM (wing imaginal discs)	RPKM (haltere imaginal discs)
ab	zinc finger	BL32378	119.064	154.45
adf1	MADF-BESS	BL28680	64.9247	58.1334
Al	Paired HD	BL26747	24.6737	3.03474
Alh	Zinc Finger/leucine zipper	BL39057	86.7958	96.1873
Antp	HD	BL27765	68.2326	16.1
Ap	HD	BL26748	159.824	169.193
Apt	SANT-MYB	BL26236	29.7615	35.8815
ara)	TALE	BL27060	39.5089	36.2732
arm	beta-cat	BL31305	707.503	674.963
ash1	Zinc Finger/PHD-type	BL36803	28.5259	37.7953
Asx	PHD domain	BL31192	40.0555	50.1437
A2bp1 (RbFox1)	RNA binding	BL32476	119.327	131.856
bab2	BTB/POZ	BL57419	28.4031	58.9731
Bx	Zinc Finger	BL29454	17.9014	9.27292
bi	T-box	BL28341	138.169	169.226
brk	negative reg of BMP/Dpp	BL51789	44.5747	54.7635
bs	MADS-BOX	BL26755	31.4974	17.9283
caup	TALE	BL44002	40.8609	42.018
cbt	zinc finger	BL38276	8.67386	10.3449
cg	PcG recruiter	BL34668	181.192	184.809
chinmo	BTB/Zinc finger	BL26777	51.9552	57.7771
ci	Zinc Finger	BL64928	280.936	333.664
cic	HMG	BL25995	273.266	307.658
Clamp	Zinc finger	BL27083	103.609	97.654
Coop	MAD domain	BL29350	60.7988	74.6191
CoRest	SANT-MYB	BL31743	91.3584	98.3069
cnc	Leucine Zipper	BL32863	101.793	124.968
corto	ETP	BL42629	52.0648	59.519
crp	bHLH	BL31896	205.792	226.72
ctcf	Zinc finger/Insulator	BL35354	39.8397	38.9515
d4	zinc finger	BL28623	79.1786	76.7908
da	bHLH	BL38382	85.9164	97.7229
dac	TF	BL35022	15.8489	10.9944
Deaf1	SAND	BL32512	28.9444	34.3291
Dll	HD	BL29337	28.4456	11.8212
DIP1	dsRNA binding	BL35226	81.8472	88.0457
disco-r	zinc finger	BL41683	3.78276	4.34944
Doc3	T-box	BL62493	5.49001	5.21815
Drak	Protein kinase	BL36055	74.5943	76.3892
Dsp1	PcG recruiter/HMG	BL31960	231.145	226.863
dve	HD	BL26225	34.3273	27.3823
EcR	Nuclear receptor	BL50712	129.712	136.134
elav	RNA binding	BL28371	30.2165	28.597
emc	bHLH	BL26738	239.282	264.176
En	HD	BL33715	27.6753	32.5149
esc	PcG	BL31618	7.6561	7.7053
esg	zinc finger	BL34063	28.7887	49.1945
eyg	Paired HD	BL26226	25.8253	35.9229
E(z)	SANT	BL36068	19.3453	19.1463
foxo	forkhead box	BL32427	39.9874	34.2556
fu2 (prg)	Zinc Finger	BL36631	8.20116	8.51363
Gatad	GATA zinc finger	BL33747	33.8296	39.6848
h	bHLH	BL34326	28.8385	37.7166
H2.O	NK like HD	BL50690	1.21665	0.942575
Rpd3 (Hdac1)	nucleosome deacetylase	BL36800	165.001	134.933
HP1b	chromatin regulator	BL32401	79.6427	72.3564
Hth	HD	BK34637	675.876	872.823
inv	NK like HD	BL41675	48.3718	44.9573
jumu	fork head	BL44117	130.824	152.512
klu	Zinc Finger	BL28731	36.8072	27.8684
lola like	Zinc Finger	BL35722	120.778	130.535
luna	Zinc Finger	BL27084	24.3176	29.4472
mam	Coactivator of Notch	BL63601	102.426	132.321
mamo	Zinc Finger	BL51770	67.1043	102.581
mbl	RNA processing	BL29585	130.097	143.725
Max	bHLH	BL40851	19.8699	16.5082
Med31	Mediator complex	BL34574	21.2032	22.9349
mes2	MAD-BESS	BL32460	5.64774	3.3571
mirr	HD	BL31907	32.1261	36.4178
mod	RNA binding	BL28314	532.525	417.833
mor	SANT	BL34919	211.065	205.702
Mnt	bHLH	BL29329	60.0895	66.1454
nab	nab co-repressor	BL64557	25.8138	32.2002
noe	lncRNA	BL32407	4.05503	5.19333
nub	POU HD	BL28338	112.259	64.2659
Oaz	zinc finger	BL25923	1.20241	0.836549
ovo	zinc finger	BL42627	133.49	148.104
p53	TF	BL36814	7.47816	7.25014
pAbp	RNA processing	BL36127	4342.73	4442.28
pad	Zinc Finger	BL31944	5.50454	6.07023
Pc	Chromo domain	BL33964	10.0156	11.7465
Pdm2	POU domain 2	BL29543	29.0844	15.3371
peb	Zinc Finger	BL33901	11.7129	20.8
ph-d	PcG	BL63018	54.3011	63.8605
Pho	Zinc Finger	BL31609	203.978	151.378
pnt	ETS Domain	BL35038	21.8158	26.431
psq	PcG	BL35419	244.868	283.331
ptc	hh pathway	BL28795	98.583	156.736
Rfx	Winged Helix	BL61847	7.20126	8.79055
row	Zinc Finger	BL25971	173.475	177.236
RpII215	RNA polII	BL38537	160.086	172.137
RYBP	Ubiquitin interacting prot	BL33974	19.4403	21.4937
salm	Zinc Finger	BL33714	37.7674	43.4
sbb	Zinc Finger	BL27049	246.108	281.554
sc	bHLH	BL26206	16.0739	18.6365
scrt	Zinc Finger	BL55309	0.372872	1.70888
Ser	Notch ligand	BL28713	136.409	122.998
Smox	MAD domain	BL26756	77.3938	84.4573
smt3	SUMO	BL36125	508.566	482.509
Snr1	TrxG	BL32372	65.5169	66.8313
Sox14	HMG	BL34794	12.8942	19.9035
sr	Zinc Finger	BL60024	4.85324	4.09306
ss	bHLH	BL33415	11.7054	11.1025
Ssdp	Wnt enhanceosome	BL62167	142.307	157.336
tara	SERTA	BL31634	83.4382	114.379
toe	Paired HD	BL50660	12.4117	13.4044
Trl	C2H2 Zinc Finger	BL67265	11.3334	9.2498
trx	Zinc finger, RING-type	BL33703	220.61	233.683
ttk	Zinc Finger	BL36748	162.985	178.071
twi	bHLH	BL34330	6.9844	1.82977
Ubx	HD	VDRC-GD5049	8.1648	304.489
vis	TALE HD	BL29544	1.04311	1.42843
XRP1	AT-Hook/bZip	BL34521	428.976	439.931
yki	Hippo	BL34067	38.8396	45.9347
z	PcG recruiter	BL35208	33.3727	37.1328
Zf30c	C2H2 Zinc Finger	BL35678	126.335	130.49
Zfh2	HD, C2H2 Zinc Finger	BL50643	356.495	569.877
Zif	Zinc Finger	BL29360	46.1107	39.1771
