# Supplementary material for: Developmental Robustness: The Haltere Case in Drosophila
Source: Front Cell Dev Biol. 2021 Jul 23;9:713282. doi: 10.3389/fcell.2021.713282 (PMC8343187; doi:10.3389/fcell.2021.713282)
Supplement: Supplementary Table 2 — List of genes leading to haltere phenotype upon RNAi in the wild type context. Haltere size and ectopic bristle quantifications are indicated. These phenotypes were reproducibly obtained from two independent experiments. [file Table_2.XLSX]

## Sheet: Feuil1
RNAi gene	DNA binding domain	Bloomington number	Affected shape	Haltere size	Ectopic bristles
adf1	MADF-BESS	BL28680	Yes	Yes (30%)	No
arm	beta-cat	BL31305	Yes	No	Yes (+3)
ci	Zinc Finger	BL64928	No	Yes (200%)	Yes (+1)
Dll	HD	BL29337	No	No	Yes (+4)
En	HD	BL33715	No	Yes (160%)	Yes (+1)
Hth	HD	BK34637	Yes	No	Yes (+3)
Pc	Chromo domain	BL33964	No	Yes (75%)	Yes (+4)
Ubx	HD	VDRC-GD5049	Yes	Yes (300%)	Yes (>15)
