# Supplementary material for: Developmental Robustness: The Haltere Case in Drosophila
Source: Front Cell Dev Biol. 2021 Jul 23;9:713282. doi: 10.3389/fcell.2021.713282 (PMC8343187; doi:10.3389/fcell.2021.713282)
Supplement: Supplementary Table 3 — List of genes leading to haltere phenotype upon RNAi in the sensitized context. Haltere size and ectopic bristle quantifications are indicated. These phenotypes were reproducibly obtained from two independent experiments. [file Table_3.XLSX]

## Sheet: Feuil1
RNAi gene	DNA binding domain	Bloomington number	Affected shape	Haltere size	Ectopic bristles
ap	HD	BL26748	No	Yes (170%)	No
Asx	PHD domain	BL31192	Yes	Yes (170%)	Yes (+5)
Bx	LIM	BL29454	Yes	Yes (31%)	No
Deaf1	SAND	BL32512	Yes	Yes (74%)	Yes (+5)
E(z)	SANT	BL36068	Yes	Yes (80%)	Yes (+5)
jumu	Winged helix	BL44117	No	Yes (170%)	No
lolal	BTB/POZ	BL31632	Yes	No	Yes (+9)
mor	SANT	BL34919	Yes	Yes (170%)	Yes (+4)
mes2	MAD-BESS	BL32460	Yes	Yes (180%)	No
tara	SERTA	BL31634	Yes	No (145%)	Yes (+4)
trx	Zinc finger, RING-type	BL33703	No	Yes (100%)	No
trl	C2H2 Zinc Finger	BL67265	No	Yes (80%)	No
zfh2	HD, C2H2 Zinc Finger	BL50643	Yes	Yes (118%)	Yes (+4)
zf30c	C2H2 Zinc Finger	BL35678	Yes	No (145%)	Yes (+4)
